# Supplementary material for: Systematic benchmarking of nanopore Q20+ kit in SARS-CoV-2 whole genome sequencing
Source: Front Microbiol. 2022 Oct 13;13:973367. doi: 10.3389/fmicb.2022.973367 (PMC9612837; doi:10.3389/fmicb.2022.973367)
Supplement: Supplementary file 2 [file Table_1.XLSX]

## Sheet: Sheet1
Table S1 The mutation sites analysis of three sequencing methods
Strain number	R10.4_sup	R9.4.1_fast	R9.4.1_sup	NGS	proportion of homopolymer in R9.4.1 (fast:sup)	proportion of false positive in R9.4.1 (fast:sup)
20216080-10	34	67	40	38	0.41791	0.0285714
20216080-9	37	64	39	38	0.359375	0.0461538
20216085-11	40	65	40	33	0.4	0.0151515
20216085-26	35	52	35	32	0.326923	0.0188679
20216085-30	41	66	42	34	0.363636	0.0149254
20216085-31	41	66	41	34	0.378788	0.0298507
20216097-25	40	69	41	40	0.42029	0.0422535
20216097-3	39	68	43	39	0.367647	0.028169
20216110-27	41	51	38	44	0.235294	0.0925926
2022030-11	71	95	71	71	0.252632	0.0208333
2022030-7	72	98	72	66	0.265306	0.020202
2022030-8	74	93	72	75	0.236559	0.0210526
2022071-1	78	98	79	75	0.193878	0.020202
2022071-2	79	99	79	78	0.20202	0.02
2022071-3	78	98	78	76	0.204082	0.020202
Note: For the same sample, the difference in the number of sites between R10.4 and NGS is caused by the fact that some sites were not covered in the different methods.
